# Supplementary material for: Noncanonical Rab9a action supports retromer-mediated endosomal exit of human papillomavirus during virus entry
Source: PLoS Pathog. 2023 Sep 13;19(9):e1011648. doi: 10.1371/journal.ppat.1011648 (PMC10519607; doi:10.1371/journal.ppat.1011648)
Supplement: S1 Table — (XLSX) [file ppat.1011648.s011.xlsx]

## Sheet: Sheet1
S1 Table. Oligonucleotides used in this study.
siRNA	source	identifier
siGENOME Human RAB9A siRNA (shown as siRab9a in this study)	Dharmacon	D-004177-05-0005
siGENOME Human RAB9A siRNA (shown as siRab9a-2 in this study)	Dharmacon	D-004177-03-0002
ON-TARGETplus Human DENND2A siRNA (SMARTPool) (shown as siDENND2A in this study)	Dharmacon	L-025359-02-0005
ON-TARGETplus Human DENND2D siRNA (SMARTPool) (shown as siDENND2D in this study)	Dharmacon	L-016580-01-0005
ON-TARGETplus Human DENND2D siRNA (shown as siDENND2D-2 in this study)	Dharmacon	J-016580-09-0002
ON-TARGETplus Human VPS35 siRNA (SMARTPool) (shown as siVPS35 in this study)	Dharmacon	L-010894-00-0005
ON-TARGETplus Human Rab7A and Rab7B siRNA (SMARTPool) (shown as siRab7 in this study)	Dharmacon	L-010388-00-0005 L-018225-00-0005
ON-TARGETplus Non-targeting Control Pool (shown as siNC in this study)	Dharmacon	D-001810-10-20
